# Supplementary material for: Paralogous translation factors target distinct mRNAs to differentially regulate tolerance to oxidative stress in yeast
Source: Nucleic Acids Res. 2023 Jul 14;51(16):8820–35. doi: 10.1093/nar/gkad568 (PMC10484682; doi:10.1093/nar/gkad568)
Supplement: gkad568_Supplemental_Files [file gkad568_supplemental_files.zip]

Archive with 3 entries (3 files):
- SupFig. 1.pdf
- Supplementary Table 1 Legend.docx
- Supplementary Table 1.xlsx
