# Supplementary material for: Paralogous translation factors target distinct mRNAs to differentially regulate tolerance to oxidative stress in yeast
Source: Nucleic Acids Res. 2023 Jul 14;51(16):8820–35. doi: 10.1093/nar/gkad568 (PMC10484682; doi:10.1093/nar/gkad568)
Supplement: gkad568_Supplemental_Files [file gkad568_supplemental_files.zip › Supplementary Table 1.xlsx]

## Sheet: Sheet1
WT H2O2 Up	WT H2O2 Down	4G1h H2O2 Up	4G1h H2O2 Down	4G2h H2O2 Up	4G2h H2O2 Down	Up in WT H2O2 vs 4G1h H2O2	Up in 4G1h H2O2 vs WT H2O2	Up in WT H2O2 vs 4G2h H2O2	Up in 4G2h H2O2 vs WT H2O2	Up in 4G1h H2O2 vs 4G2h H2O2	Up in 4G2h H2O2 vs 4G1h H2O2
NOP7	SCP160	RVB1	SCP160	FKS1;GSC2	RPL37A	CPR5	NOP1	EMP47	ADH1	UGA1	RPS16B;RPS16A
RPN5	NOP58	BMH2	GAS1	LYS21	RPL42B;RPL42A	SCP160	PDA1	ESS1	ACT1	IMD2	ALD6
SGT2	ERG1	PRE8	CDC60	OYE2	YPT1	LYS4	ZWF1	PBI2	ALD6	HSP31	RPL13B
RPN7	NEW1	RPT2	MHP1	KRE33	NOG2	RPL17B	SCL1	NHP2	TDH2	VMA10	AAP1
GFA1	ERG11	GCD11	NEW1	RPN8	RPL38	GAS1	ADE13	RPL42B;RPL42A	MDN1	YPT1	SEC21
SFA1	FPR3	EGD2	ADE6	PST2	SSS1	CHA1	YRA1	CPR5	RPL13B	CIT1	HSP104
ARG4	NOG2	TIM44	SPT6	RPA190	DUT1	MHP1	GSP1;GSP2	RPP2B	YHB1	GRX2	FUN12
TMA108	NOP13	TCP1	XRN1	CLU1	RPS23B;RPS23A	VIP1	RPL13B	DUT1	ECM29	ARI1	UFD2
RPT1	YEF3	CCT8	VAS1	SCH9	ERG11	HSP82	RPS19B;RPS19A	RPL31A;RPL31B	HIS5	VPS21	MET17
RPS21A	SPT16	CCT4	ALA1	AHP1	RPL15A	CDC60	SEC14	HSP31		BNA1	SEC27
MET17	TPS3	QCR2	YEF3	PGM2	HPT1	ADE6	SHB17	URA4		RPL22A	PFK2
YNK1	NOP56	RPS17B;RPS17A	ILS1	URB1	PFY1	NEW1	ERG6	RPP2A		HPT1	NMA111
GLN1	SEC31	CAM1	PYC2	SOD1	RPS30B;RPS30A	XRN1	GPP2	ERP1		KRE2	HIS4
NTF2	CDC60	GDH1	CTR9	ECM29	NOP1	SPT6	HIS7	SSS1		RPL38	KAP95
ADE2	ALA1	TRP3	RPA135	TSA1	ERG1	TPS3	GDH1	RPS29A		RPP2B	NUP133
TOM20	VAS1	MCK1	KAP123	TSL1	ERP1	SEC31	SMT3	GSY2		DCS1	SPT5
ARC40	ADE6	RPN6	CLU1	TRR1	ADE12	UTP4	ARO8	ARI1		CAR2	NEW1
RPN8	ILS1	BMH1	SPT16	TRX2	CDC42	PFK1	TOM20	RIB4		ERP1	NAN1
ADK1	RPS6B;RPS6A	KES1	SEC31	CCP1	RPL31A;RPL31B	APE3	ENP1	YPT1		GPD1	NIP1
CMK2	SHB17	IDI1	PFK1	HSP31	GET4	CLU1	VAC8	VMA8		UGP1	UBA1
NDE1	GLN4	SAM2	KRE33	GPX2	NOP12	MIS1	CAM1	RPL32		SSS1	EMW1
GLR1	ARB1	RPS2	RRP12	SOD2	RPP2B	SPT16	MIR1	RPL38		RIB4	MES1
SMT3		ERG13	COP1	GRE2	ARC19	RSP5	ILV6	GRX2		YSA1	QNS1
LYS21		ERG10	SEC26		ARF1	VAS1	IDH1	RPS12		RPS23B;RPS23A	CTR9
NTH1		MIR1	ARO1		RPL6A	NOP7	IMD3	RPL6A		PFY1	ARO1
NIF3		DHH1	SPF1		CDC12	SXM1	RPS30B;RPS30A	HEK2		RPS30B;RPS30A	SCP160
ARG1		ILV6	NIP1		IMP4	CTR9	ADH6	RPL17B		CAR1	RNR1
OYE2		FPR1	NOP2		RPS17B;RPS17A	ILS1	GLR1	NTF2		SOL2;SOL1	RPG1
BNA1		ALO1	RNR1		ADE1	VPS74	RPN10	KRE2		APE1	RPN1
ZWF1		ASP1	MNN5		RPL33B	RPA135	EHT1	RPS25A;RPS25B		IMD3	SEC31
TPM1		CDC28	UBA1		LYS12	ALA1	ALD4	HSP10		YBT1	NOP2
CPR1		ARC40	MES1		MRI1	RPL9A	YSA1	CAR1		ARC19	ILS1
GPP2		RPT4	TUP1		SOL2;SOL1	NOP2	UGP1	ARA1		MCR1	RPB2
AHP1		ADE13	EFT1		SNU13	SPF1	RPL43B;RPL43A	HYP2		ADE12	ADE6
PST2		PDA1	HCH1		STE24	YEF3	RPN9	RPL22A		RPL15A	RPA135
GLK1		SCL1	KAR2		TIF34	MET6	IMD2	SLC1		STE24	ECM29
ADH6		PRE7	NOP56		SER1	KAP123	ARF2	VPS21		TPS1	KRE33
CCS1		SRP1	ADE3		RTN1	UBA1	TRP4	CAR2		GRE3	SPT6
ARC15		RPN5	SLY1		OLA1	NIP1	TDH2	STE24		GDH1	CHA1
SOD1		YPR1	LIA1		STM1	UTP13	HPT1	BNA1		RPP2A	CDC60
APE1		DLD3	RPG1		DBP8	SPT5	IDH2	HAM1		ARO2	CLU1
TSA1		RPT3	PUB1		VMA13	MMF1	DCS1	RPL15A		YET1	XRN1
GRX2		PDB1	SEC24		BGL2	LYS9	HIS5	LSP1		HYP2	PMA1;PMA2
SOD2		EHT1	RPP2B		SFM1	UFD2		VTC1		NOP1	SCH9
TRR1		NFS1	RPS9B		NUG1	RNR1		MMF1		ARC40	GAS1
TRX2		GLN1	ABP1		ERG6	CDC33		YNK1		ERG20	BBC1
PRX1		YRA1	HSP10		SUI2	MES1		EFB1		RAS2
CCP1		LSB3	NTF2		RPL28	LEU1		STI1		OST3
GPX2		RPT6	HAM1		RPS28A	SEC26		RPL24B		YRB1
GRE2		ARO3	DBP3		RPS15	ARO1		ERG9		TAL1
HSP31		IMD3	NOP58		SUI1	POL30		ABF2		RPL43B;RPL43A
		MGE1	EFB1		ABF2	HSC82		RAS2		DIC1
		AIM45	SEC21		POB3	HIS4		SFM1		PHO13
		ADO1	CCT3		RPC40	PFK2		RPL27B;RPL27A		SUI3
		YHB1	RPS11B;RPS11A		PIS1	KAR2		LPD1		NOP12
		BNA5	SNU13		ARO4	MAK21		POL30		YPL225W
		RPS19B;RPS19A			PRO2	VMA8		SNU13		NPT1
		SVP26			DED81	COP1		GPM1		IDP1
		RFC3			RPS13	KAP95		CPS1		CAM1
		UBP6			ERG13	TUP1		TAL1		MRP8
		ARO2			RPT3	MTC1		HOM2		ERG6
		RPN8			YKT6	RPG1		YBT1		SER1
		GSP1;GSP2			APT1	SEC24		YKT6		APT1
		CCS1			RPS31;RPL40B;RPL40A;UBI4	ADE3		SEC53		GLN1
		ENP1			SEC53	RPO31		REP1		ERG13
		CPA1			SEC14	NTF2		IPP1		CPS1
		YET1			LYS9	GFA1		SCP160		ERG10
		GRE3			RPL12B;RPL12A	LIA1		APT1		NOG2
		CIT1			ILV3	ARP3		LYS9		GET4
		RPN10			ATP2	RPN2		YET1		RPS17B;RPS17A
		ALG9			RPL18B;RPL18A	SEC21		RPS1A		RPA43
		YCP4			PRS1	SEC27		SEC13		STM1
		PRE5			RIO2	NOG1		ARC19		EFB1
		TUF1			THR4	ABP1		TOM40		GBP2
		ARO8			LIA1	PIL1		SBA1		IMD4
		VAC8			NTF2	RPS11B;RPS11A		RPS7A		ALO1
		ALD4			RPL24A	CCT2		TPS3		VAC8
		RPN9			SHB17	PDI1		RPS11B;RPS11A		YPT52
		HTB2;HTB1			RPL4A	CCT3		ADE1		KTR1
		AHP1			PAB1	HIS1		TRR1		SEC53
		ADE17			RPS8B;RPS8A	RPS14B		IMD4		RPL24A
		PRE2			MAK11			NIF3		IDH1
		PRE3			YER156C			TOM70		ATP2
		RPS30B;RPS30A			DYS1			ALO1		MEU1
		ARG1			HYP2			ARC40		RPS21A
		TOM20			TCP1			SPE3		NIF3
		NPT1			RPS6B;RPS6A			VMA4		ABF2
		MCR1						RPO31		IDH2
		LAP3						PAB1		LSP1
		OYE2						YPL225W		PDB1
		ADE2						RPL28		ARF1
		IDH2						RPS28A		SHM1
		RPN7						NSR1		COF1
		RAS2						BFR1		LYS12
		ENO1						NOP1		PRO3
		GLK1						NOG2		ARO3
		ZWF1						RPS1B		NTF2
		TPS1						ARP3		SNU13
		TSA1						IDP1		ARG1
		UGP1						SFA1		MDH3
		SOD1						LYS12		GCD11
		LYS21						PRO3		MDH1
		DCS1						PBP1		IPP1
		CAJ1						NPT1		RPS27B;RPS27A
		UGA1						RPS27B;RPS27A		RPL33B
		GPD1						VPS1		CAJ1
		RPL43B;RPL43A						RPL24A		HAM1
		ADH6						VPS74		RPS31;RPL40B;RPL40A;UBI4
		GLR1						ASN1		ASN1
		HXK1						CDC33		PRO2
		CMK2						SOL3		PDA1
		PGM2						POB3		YPT7
		GRX2						RPL4A		ADH6
		SOD2						YPT52		DLD3
		APE1						RPL19B;RPL19A		RPL16B
		TDH1						ERG10		PSA1
		HIS5						GND1		RPT3
		TRR1						RPL26B		ARP2
		TRX2						POR1		ADE1
		CCP1						GLN1		EGD2
		PRX1						CYS4		SEC17
		GRE2						RPS17B;RPS17A		HIS7
		GPX2						RPS30B;RPS30A		VMA4
		HSP31						GGA2		RPL25
								ZUO1		ADE13
								TUP1		SAH1
								ERG13		TUF1
								MDH1		RPC40
								IMD3		RPS15
								TIF5		RPL3
								FUR1		TCP1
								RRP5		DYS1
								LIA1		RPL12B;RPL12A
								GDH1		PGI1
								RPL6B		RPL18B;RPL18A
								RPL3		RPS6B;RPS6A
								CCP1		TIF5
								RPL8B		RVB2
								SAH1
								ENO2
								RPC40
								RPS6B;RPS6A
								ARO4
								RPS14B
								CDC19
